# Supplementary material for: Nurses’ perceptions of barriers and supportive behaviors in end-of-life care in the intensive care unit: a cross-sectional study
Source: BMC Palliat Care. 2022 Jul 19;21:130. doi: 10.1186/s12904-022-01020-4 (PMC9294848; doi:10.1186/s12904-022-01020-4)
Supplement: Supplementary file 1 — Additional file 1. [file 12904_2022_1020_MOESM1_ESM.xlsx]

## Sheet: Sheet1
The raw data of ICU nurses' perceived barriers and supportive behaviors to end-of-life care
1.Families not accepting what the physician is telling them about the patient’s poor prognosis.		2.The nurse having to deal with distraught family members while still providing care for the patient.		3.Intra-family fighting about whether to continue or stop life support.		4.The nurse knowing about the patient’s poor prognosis before the family is told the prognosis.		5.Not enough time to provide quality end-of-life care because the nurse is consumed with activities that are trying to save the patient’s life.		6.Poor design of units which do not allow for privacy of dying patients or grieving family members.		7.Unit visiting hours that are too restrictive.		8.The patient having pain that is difficult to control or alleviate.		9.Dealing with the cultural differences that families employ in grieving for their dying family member.		10.No available support person for the family such as a social worker or religious leader.		11.Employing life sustaining measures at the families’ request even though the patient had signed advanced directives requesting no such treatment.		12.Continuing intensive care for a patient with a poor prognosis because of the real or imagined threat of future legal action by the patient’s family.		13.Pressure to limit family grieving after the patient’s death to accommodate a new admit to that room.		14.Continuing treatments for a dying patient even though the treatments cause the patient pain or discomfort.		15.Lack of nursing education and training regarding family grieving and quality end-of-life care.		16.Physicians who won’t allow the patient to die from the disease process.		17.The unavailability of an ethics board or committee to review difficult patient cases.		18.Being called away from the patient and family because of the need to help with a new admit or to help another nurse care for his/her patients		19.Family members not understanding what “life-saving measures” really mean, i.e., that multiple needle sticks cause pain and bruising, that an ET tube won’t allow the patient to talk, or that ribs may be broken during chest compressions.		20.The nurse not knowing the patient’s wishes regarding continuing with treatments and tests because of the inability to communicate due to a depressed neurological status or due to pharmacologic sedation.		21.The nurse having to deal with angry family members.		22.The family, for whatever reason, is not with the patient when he or she is dying.		23.Physicians who are evasive and avoid having conversations with family members.		24.Multiple physicians, involved with one patient, who differ in opinion about the direction care should go.		25.Continuing to provide advanced treatments to dying patients because of financial benefits to the hospital.
Frequency score	Intensity score	Frequency score	Intensity score	Frequency score	Intensity score	Frequency score	Intensity score	Frequency score	Intensity score	Frequency score	Intensity score	Frequency score	Intensity score	Frequency score	Intensity score	Frequency score	Intensity score	Frequency score	Intensity score	Frequency score	Intensity score	Frequency score	Intensity score	Frequency score	Intensity score	Frequency score	Intensity score	Frequency score	Intensity score	Frequency score	Intensity score	Frequency score	Intensity score	Frequency score	Intensity score	Frequency score	Intensity score	Frequency score	Intensity score	Frequency score	Intensity score	Frequency score	Intensity score	Frequency score	Intensity score	Frequency score	Intensity score	Frequency score	Intensity score
2	3	2	2	2	2	2	1	3	2	2	1	3	1	2	1	2	2	4	3	5	3	5	3	5	4	5	5	4	4	4	4	3	3	5	5	5	5	4	4	4	4	4	4	3	3	4	1	4	1
5	4	4	4	4	4	3	3	4	4	5	5	5	5	4	4	4	4	4	4	3	3	4	4	4	4	4	4	5	5	4	4	3	3	4	4	4	4	4	4	4	4	4	4	4	4	4	4	3	3
5	4	5	5	4	4	4	4	4	4	4	4	4	4	4	4	4	3	3	4	3	3	2	5	5	5	3	2	5	5	1	1	2	2	5	5	4	4	3	3	4	5	3	3	4	4	4	2	0	0
3	3	3	3	3	3	3	3	3	3	5	5	3	3	1	1	3	3	5	5	3	3	3	3	1	1	3	3	3	3	3	3	3	3	3	3	3	3	3	3	4	2	4	2	1	1	2	2	2	2
4	3	4	3	3	2	2	2	4	4	3	3	4	4	1	1	1	2	1	1	2	1	4	2	4	3	4	3	1	1	4	1	4	5	4	4	4	4	4	2	5	2	3	1	3	1	1	1	4	0
5	4	4	5	4	2	3	1	4	3	4	4	4	4	3	3	3	3	3	3	4	3	4	4	4	4	4	4	4	4	3	3	4	4	3	3	5	5	4	4	5	4	4	4	3	3	1	1	1	1
2	2	2	2	2	2	0	4	2	2	3	2	3	3	1	1	2	2	3	3	0	0	0	0	0	0	3	3	2	1	0	0	3	3	1	1	3	3	3	3	1	1	3	3	1	1	2	2	0	0
4	4	4	4	4	4	3	3	4	4	4	4	4	4	4	4	4	4	4	4	4	4	4	4	4	4	4	4	4	4	4	4	4	4	4	4	4	4	4	4	5	5	5	5	5	5	5	5	4	4
4	3	4	4	3	3	5	5	5	5	4	4	4	4	3	3	4	4	5	5	3	3	4	4	4	4	4	4	4	4	3	3	4	4	5	5	5	5	4	4	5	5	5	5	3	3	3	3	2	2
4	3	2	2	2	2	4	4	3	3	3	3	3	3	3	3	3	3	3	3	3	3	3	3	3	3	3	3	3	3	3	3	3	3	3	3	3	3	2	2	2	2	2	2	2	2	2	2	3	3
3	3	3	4	2	3	3	2	3	3	2	3	3	4	3	4	3	3	3	4	3	4	4	3	4	3	3	4	3	3	3	4	3	4	3	4	3	3	3	3	2	4	3	3	3	3	3	4	3	4
4	2	3	2	2	1	3	3	5	4	5	4	4	4	4	4	1	1	2	2	4	2	1	1	2	1	2	2	4	4	1	1	4	2	1	1	1	1	3	2	4	1	2	2	3	4	1	1	1	1
5	0	0	2	3	0	3	0	1	0	2	2	0	0	0	0	5	3	2	2	0	0	2	2	0	0	0	0	0	0	2	2	0	0	0	0	0	0	0	0	5	4	1	1	0	0	0	0	0	0
1	1	4	3	4	3	2	2	4	4	4	4	2	2	1	1	4	2	5	5	4	2	5	4	5	4	5	5	5	4	1	1	3	3	3	3	3	3	3	3	3	3	4	4	3	3	2	2	1	1
4	4	5	5	4	4	0	0	5	5	5	5	5	5	3	3	4	4	5	5	3	3	5	5	4	4	5	5	5	5	4	4	5	5	5	5	4	4	4	4	5	5	4	4	2	2	3	3	4	4
5	3	4	3	4	2	3	1	5	3	0	0	0	0	0	0	2	2	3	3	2	2	0	0	2	2	0	0	4	4	0	0	3	3	2	2	4	3	0	0	3	3	3	3	0	0	0	0	0	0
2	2	2	2	2	2	3	3	3	3	1	1	1	1	3	3	2	2	4	4	1	1	2	2	1	1	2	2	2	2	2	2	2	2	2	2	2	2	2	2	2	2	2	2	1	1	1	0	0	0
0	0	2	2	2	2	4	4	5	5	5	5	4	4	1	1	4	2	5	5	4	4	4	4	5	5	4	4	3	3	4	4	4	4	4	4	4	4	4	4	4	2	4	4	2	2	1	1	1	1
2	2	2	2	3	2	2	2	2	1	2	1	2	1	1	1	1	1	2	1	2	1	1	1	1	1	2	1	1	1	2	1	2	1	2	1	2	2	2	1	2	2	2	2	1	1	1	1	0	0
4	3	4	3	4	3	3	3	4	3	0	0	2	2	2	1	2	2	0	0	3	2	4	3	4	3	3	2	2	2	2	2	2	2	3	3	4	3	3	3	3	3	3	3	0	0	1	1	0	0
5	2	5	1	5	1	0	5	4	2	5	3	4	2	4	2	3	1	3	5	5	1	3	1	4	1	4	3	4	2	4	2	4	5	4	2	4	4	5	5	5	3	5	5	5	0	5	1	4	0
1	1	1	1	1	1	1	1	0	0	0	0	0	0	1	1	0	0	5	1	1	1	1	1	1	1	1	1	1	1	1	1	5	1	0	0	3	2	2	2	3	3	3	3	0	1	1	1	1	1
3	3	1	1	3	3	4	4	5	5	2	2	4	4	4	4	2	2	5	1	3	3	5	4	1	1	5	5	5	5	4	4	3	3	0	0	5	5	4	4	2	2	5	5	1	1	0	0	1	1
5	2	5	5	5	2	5	5	3	2	5	3	5	5	1	1	5	2	5	5	2	2	2	2	5	3	2	2	3	1	3	3	5	5	5	1	5	2	5	3	5	4	5	5	0	0	1	1	0	0
5	1	5	2	5	2	0	2	4	1	3	1	2	1	5	0	5	1	3	3	2	0	5	0	5	1	5	0	5	1	3	1	4	2	4	1	5	1	5	2	5	3	5	2	5	0	5	1	5	0
3	2	3	2	3	2	3	2	3	2	3	2	3	2	2	2	4	2	3	2	3	2	3	2	3	2	3	2	2	2	3	2	2	2	2	2	3	2	2	2	3	2	3	2	2	2	2	2	0	0
4	2	4	3	4	4	2	2	4	4	4	4	3	3	3	3	3	3	3	3	3	3	3	3	3	3	3	3	3	3	3	3	3	3	3	3	3	3	3	3	3	3	3	3	3	3	3	3	3	3
5	3	5	3	5	3	5	3	5	3	5	3	5	3	5	3	5	3	5	3	5	2	5	2	5	3	5	3	5	2	5	2	5	2	5	2	5	2	5	2	5	2	5	2	5	2	5	2	5	2
2	2	2	2	2	1	1	4	2	4	2	3	2	2	2	2	2	2	5	3	2	3	3	4	3	2	1	4	3	2	3	2	4	5	3	2	4	3	5	2	4	2	4	2	3	1	2	2	3	2
0	0	1	1	0	1	0	0	1	1	0	0	0	0	0	0	0	0	0	0	0	0	1	0	0	1	0	1	1	0	0	0	0	0	0	0	0	1	0	1	1	0	1	0	0	0	0	1	0	0
3	3	3	3	3	3	3	3	3	3	0	0	1	1	0	0	3	3	3	3	0	0	0	0	3	3	0	0	0	0	0	0	1	1	3	3	3	3	0	0	3	3	3	3	0	0	1	1	0	0
3	2	4	3	4	3	4	2	4	3	4	3	4	3	3	3	4	3	4	3	4	3	4	3	4	2	4	3	4	3	4	3	4	3	4	3	4	3	4	3	4	3	4	3	4	3	4	3	4	3
4	3	4	3	4	3	4	3	4	3	4	3	4	3	4	3	4	3	4	3	4	3	4	3	4	3	4	3	4	3	4	3	4	3	4	3	4	3	4	3	4	3	4	3	4	3	4	3	4	3
3	3	3	3	4	3	3	3	2	2	1	1	2	2	2	2	3	3	3	3	3	3	2	2	3	3	3	3	3	3	3	3	2	2	3	3	4	4	3	3	4	4	4	4	2	2	3	3	1	1
5	5	4	4	4	4	1	1	4	4	4	4	1	1	1	1	3	3	5	5	5	5	5	5	4	4	4	4	1	1	2	2	3	3	4	4	3	3	3	3	5	5	3	3	3	3	3	3	1	1
4	4	4	4	3	3	3	4	3	3	3	3	2	2	1	1	3	3	5	5	2	2	1	1	3	4	3	2	3	3	2	2	5	5	2	2	4	4	3	3	3	3	3	3	2	2	1	1	1	1
2	2	2	2	2	2	2	2	2	2	2	2	2	2	2	2	2	2	2	2	2	2	2	2	2	2	2	2	2	2	2	2	2	2	2	2	2	2	2	2	2	2	2	2	2	2	2	2	2	2
1	1	3	2	1	1	3	3	4	2	3	2	4	3	2	1	3	1	3	1	3	2	3	2	2	1	3	2	3	3	2	1	2	0	3	2	4	2	4	3	2	1	3	3	2	0	2	1	1	0
3	2	2	3	3	3	0	0	0	0	0	0	0	0	0	0	2	2	0	0	0	0	0	0	1	1	1	1	0	0	0	0	0	0	1	1	2	2	1	1	2	2	1	1	0	0	0	0	0	0
3	3	2	2	3	1	3	1	3	1	3	0	3	0	3	0	3	1	3	1	3	1	3	2	4	1	3	0	2	0	3	1	3	2	3	0	4	1	3	0	3	0	4	0	3	0	3	0	3	0
4	2	3	2	4	2	3	3	3	3	2	1	3	1	2	0	4	1	3	2	3	3	2	1	2	1	2	2	3	2	3	3	3	1	3	3	3	1	2	1	3	3	3	3	2	0	2	1	1	0
0	0	1	1	1	1	2	2	1	1	0	0	1	1	0	0	1	1	0	0	0	0	0	0	1	1	1	1	1	1	2	2	0	0	1	1	1	1	1	1	2	2	2	2	0	0	0	0	0	0
3	3	5	5	4	4	0	0	3	3	3	3	1	1	0	0	3	3	4	4	0	4	0	0	0	0	2	2	0	0	0	0	0	0	2	3	4	4	3	3	5	5	3	3	2	2	0	0	0	0
4	1	4	2	5	1	3	0	3	0	2	0	3	1	2	0	3	1	3	1	4	1	3	1	2	0	4	2	3	1	3	1	3	1	3	1	3	1	3	1	3	1	3	0	2	0	3	0	3	0
5	2	4	2	5	1	2	4	4	3	5	3	4	2	1	1	3	1	5	3	4	2	3	1	4	3	4	3	3	3	4	2	4	1	4	2	4	3	4	4	2	2	4	4	3	1	1	1	3	0
5	5	5	3	5	4	5	4	0	0	2	2	2	2	0	0	2	2	2	2	3	3	3	3	3	3	5	5	2	2	5	5	0	0	3	3	4	4	4	4	5	5	3	3	0	0	3	3	0	0
4	4	3	3	3	3	3	3	3	3	3	3	3	3	3	3	3	3	3	3	3	3	3	3	3	3	3	3	3	3	3	3	3	3	3	3	3	3	3	3	3	3	3	3	3	3	3	3	3	3
4	3	5	5	3	3	1	2	4	4	4	3	3	3	3	3	4	3	3	3	3	3	3	3	3	3	3	3	3	3	3	3	3	3	3	3	3	3	3	3	3	3	4	4	3	3	3	3	3	3
5	3	4	4	4	4	4	4	3	3	3	3	3	3	3	3	3	3	3	3	3	3	3	3	3	3	3	3	3	3	3	3	3	3	3	3	3	3	3	3	5	4	4	4	3	3	3	3	3	3
3	3	2	3	2	2	3	4	2	3	2	3	1	1	2	2	1	2	2	4	2	1	2	4	1	1	2	2	3	3	2	2	2	2	2	3	3	4	1	1	3	4	3	3	2	2	2	2	0	0
2	2	3	3	3	3	1	1	2	2	2	2	2	2	2	2	2	2	3	3	3	3	3	3	3	3	2	2	2	2	2	2	2	2	2	2	2	2	2	2	3	3	3	3	3	3	3	3	3	3
2	2	3	3	3	3	3	3	2	2	2	2	3	3	2	2	2	2	1	1	2	2	2	1	2	2	2	2	2	2	2	2	2	2	1	1	1	1	1	1	2	2	2	2	1	1	1	1	1	1
4	4	3	3	3	3	3	3	3	3	4	4	3	3	2	2	2	2	5	5	1	1	2	2	2	2	3	3	2	2	3	3	3	3	3	3	4	4	4	4	3	3	3	3	3	3	2	2	1	1
3	3	2	2	3	3	3	3	4	4	3	3	3	3	2	2	3	3	4	4	4	4	3	3	1	1	4	4	3	3	2	2	2	2	3	2	4	4	3	3	3	3	4	4	2	2	2	1	0	0
1	1	2	2	3	3	2	2	2	2	3	2	3	2	2	2	2	1	2	3	2	2	2	2	2	2	2	3	3	2	2	3	2	2	2	3	2	3	2	3	2	2	3	2	3	2	2	3	2	2
4	3	4	4	3	3	1	1	1	1	3	3	4	4	3	3	2	2	3	3	2	2	4	4	4	4	3	3	4	4	2	2	4	4	4	4	4	4	4	4	4	4	4	4	3	3	3	3	3	3
2	2	1	1	2	2	5	5	5	5	0	0	3	3	0	0	1	1	0	0	0	0	0	0	0	0	0	0	0	0	0	0	0	0	0	0	0	0	0	0	1	1	1	1	1	1	1	1	0	0
4	5	4	4	4	4	3	3	5	5	5	5	3	3	0	0	4	4	5	5	4	4	4	4	4	4	4	4	5	5	2	2	4	4	2	2	3	3	4	4	5	5	5	5	0	0	1	1	0	0
1	1	2	2	3	3	3	3	2	2	2	2	1	2	1	0	1	1	1	1	2	2	1	2	2	1	3	1	2	3	2	3	2	1	2	2	1	2	1	2	3	1	1	2	2	2	1	1	1	3
2	2	4	3	2	2	4	2	2	2	2	2	2	2	4	1	3	3	3	3	3	3	1	1	3	3	2	2	2	2	3	2	2	2	3	3	3	3	3	3	4	2	3	3	1	0	0	0	0	0
5	3	5	5	5	3	0	3	5	5	0	0	0	0	0	0	5	5	5	5	3	3	0	0	3	3	5	3	3	3	5	5	3	3	4	4	5	5	4	4	5	5	5	5	0	0	1	1	3	3
3	3	4	4	3	2	2	4	2	2	2	2	3	4	2	2	2	2	2	2	2	1	4	4	2	2	4	4	3	3	3	3	4	2	4	4	4	4	3	2	3	3	3	4	3	2	2	2	1	1
5	4	5	5	5	4	1	4	3	4	1	1	2	2	1	1	4	3	5	4	3	3	5	3	5	2	2	4	5	5	4	2	0	0	4	4	4	3	5	3	5	3	5	3	1	1	5	1	3	0
3	3	4	4	4	4	4	4	4	4	4	4	5	5	4	4	4	4	5	5	3	3	4	3	5	3	4	3	4	3	4	3	5	5	4	4	5	4	5	5	5	4	5	5	4	3	2	2	0	0
4	4	5	5	3	3	0	0	4	4	4	4	3	3	1	1	2	2	3	3	3	3	1	1	2	2	1	1	2	2	2	2	2	2	1	1	1	1	1	1	1	1	2	2	2	2	2	2	1	1
3	3	2	2	2	2	2	3	4	4	4	4	3	3	2	2	3	3	0	0	1	1	2	2	1	1	3	3	3	3	2	2	3	3	2	2	2	2	3	2	3	3	3	3	2	3	2	2	3	3
3	3	3	3	1	1	0	0	3	3	3	3	3	3	0	0	1	1	3	3	3	3	3	3	3	3	2	2	0	0	3	3	2	2	2	2	2	2	2	2	2	2	2	2	3	3	3	3	3	3
1	1	1	1	1	1	0	0	1	1	0	0	0	0	0	0	1	1	1	0	1	1	1	1	1	1	1	3	1	1	1	1	1	1	1	1	1	1	1	1	1	1	1	2	0	0	0	0	0	0
1	1	4	4	1	1	5	5	1	1	3	3	3	3	0	0	2	2	0	0	1	1	1	1	2	2	1	1	2	2	1	1	1	1	2	2	1	1	4	4	2	2	3	3	0	0	1	1	0	0
4	4	5	5	4	4	4	4	3	3	3	3	3	3	3	3	3	3	3	3	4	3	3	3	4	4	4	3	3	3	3	4	3	3	3	3	3	3	3	3	3	3	3	3	3	3	3	3	4	3
2	1	3	3	2	1	0	0	1	1	3	3	1	1	2	2	2	2	1	1	0	0	0	0	1	1	1	1	1	1	1	1	1	1	1	1	1	1	1	1	1	1	1	1	1	1	1	1	1	1
3	3	5	3	3	2	4	2	4	1	3	2	3	2	2	0	2	2	2	1	2	0	2	1	3	2	3	2	2	0	4	2	2	2	2	1	3	2	1	0	4	1	5	0	3	0	3	1	1	0
1	1	2	2	1	1	1	1	0	0	1	1	0	0	0	0	1	1	0	0	0	0	0	0	0	0	1	1	1	1	0	0	0	0	2	2	0	0	2	2	1	1	2	2	0	0	1	1	0	0
4	2	2	2	5	3	0	0	5	2	3	2	1	2	0	0	2	2	0	0	4	2	4	2	3	2	1	2	0	0	2	2	0	0	1	2	4	3	4	3	2	2	4	2	0	0	3	2	0	0
1	1	1	1	1	1	3	3	3	3	2	2	1	1	2	2	3	3	2	2	1	1	3	3	2	2	2	2	2	2	2	2	1	1	2	2	3	3	2	2	2	2	2	2	1	1	1	1	1	1
3	2	2	2	4	4	2	2	3	3	3	3	3	3	3	3	3	2	5	5	4	4	3	2	2	2	2	2	2	3	2	1	3	2	3	4	4	3	4	3	2	3	3	2	2	3	2	3	4	3
5	5	5	5	5	5	3	3	5	5	5	5	5	5	1	1	1	1	5	5	3	3	5	5	5	5	5	5	5	5	5	5	5	5	5	5	3	3	5	5	5	5	5	5	3	3	1	1	1	1
4	4	1	1	4	3	4	4	4	4	3	3	4	4	1	1	2	2	3	3	3	3	3	3	3	3	3	3	3	3	3	3	3	3	3	3	3	3	3	3	2	2	3	3	3	3	3	3	3	3
5	4	5	5	4	4	0	4	5	5	4	4	5	5	2	2	1	1	1	1	4	4	3	3	4	4	3	3	1	1	1	1	1	1	1	1	5	5	3	3	4	4	2	2	1	1	1	1	1	1
2	3	3	3	2	2	3	3	4	4	4	4	3	3	4	4	3	3	4	4	3	3	3	3	4	4	4	4	4	4	3	3	5	5	4	4	2	2	4	4	3	3	5	5	2	2	2	2	2	2
1	1	1	1	1	1	2	2	0	0	1	1	1	1	1	1	1	1	1	1	1	1	1	1	1	1	0	0	1	1	0	0	1	1	0	0	4	4	0	0	1	1	0	0	0	0	0	0	0	0
5	5	5	5	5	5	5	5	5	5	5	5	2	2	3	2	5	5	5	5	5	5	3	3	5	5	5	5	4	4	4	4	5	5	3	3	5	5	5	5	5	5	4	4	2	2	2	2	2	2
3	3	3	3	3	3	5	5	4	4	4	4	2	2	0	0	0	0	0	0	0	0	0	0	2	2	2	2	2	2	3	3	5	5	2	2	3	3	3	3	2	2	4	4	2	2	2	2	0	0
3	3	2	2	4	4	4	4	4	2	4	3	3	3	1	1	2	2	0	0	2	2	2	2	2	2	4	4	3	3	4	3	4	4	3	3	4	5	4	3	4	3	5	5	4	4	4	4	4	3
1	2	2	2	1	2	4	4	5	5	5	5	4	4	2	2	4	4	5	5	3	3	5	4	5	4	5	4	5	5	4	4	5	5	5	4	5	4	5	5	4	3	5	5	4	3	2	1	0	0
3	4	4	4	1	2	1	1	4	4	5	5	3	2	1	1	3	4	5	5	1	1	4	4	4	4	3	2	4	3	4	3	4	4	3	3	3	3	2	2	4	3	2	2	3	2	1	1	2	1
5	3	3	3	4	3	0	4	2	1	1	1	1	1	3	2	1	1	0	0	2	2	1	1	2	2	1	2	2	3	2	3	0	1	2	2	1	1	2	1	1	1	1	1	0	0	1	1	0	0
2	2	2	2	2	2	3	3	2	2	2	2	2	2	2	2	2	2	1	1	0	0	0	0	0	0	0	0	2	2	2	2	1	1	3	3	2	2	2	2	0	0	2	2	0	0	2	2	0	0
4	2	5	4	4	4	0	5	5	5	4	4	0	0	4	4	5	3	5	5	5	4	5	5	5	5	4	4	5	3	4	3	4	4	4	4	4	4	4	4	5	4	4	3	0	1	4	2	3	2
2	2	2	2	3	4	4	4	4	4	3	3	5	5	3	3	3	3	3	3	3	3	3	3	3	3	3	3	3	3	3	3	3	3	3	3	3	3	3	3	3	3	5	5	2	2	2	2	3	3
1	2	1	2	2	2	2	2	1	2	1	2	0	1	0	1	0	1	0	1	0	1	0	1	0	1	0	1	0	1	0	1	0	1	1	2	1	2	1	2	1	2	1	2	1	2	1	2	0	1
2	2	2	2	1	1	2	2	2	2	0	0	1	1	1	1	2	2	3	3	1	1	2	2	2	2	0	0	1	1	1	1	1	1	0	0	3	3	2	2	3	3	2	2	1	1	1	1	0	0
3	3	4	4	3	3	1	5	4	4	4	3	3	4	4	4	4	4	3	3	4	4	3	4	3	2	5	3	2	1	3	3	3	3	3	3	3	3	5	3	3	3	3	3	3	3	4	4	3	3
3	2	4	3	3	2	3	2	3	2	3	2	2	3	3	2	3	3	3	3	2	1	3	3	2	2	3	3	2	2	3	2	2	3	3	2	3	2	3	2	3	2	3	2	3	2	3	2	2	1
3	2	3	3	3	3	2	4	1	3	2	3	2	3	2	3	3	4	2	3	2	3	2	3	2	3	2	3	2	3	3	3	3	3	3	3	3	3	3	3	3	1	2	3	2	1	2	3	3	1
2	2	5	5	3	3	0	0	1	1	3	3	3	3	4	4	4	4	1	1	1	1	1	1	2	2	1	1	0	0	0	0	5	5	5	5	5	5	5	5	5	5	5	5	0	0	0	0	3	3
3	3	2	2	3	1	0	1	5	5	4	4	5	5	3	2	2	2	5	5	0	0	1	0	0	0	0	0	0	0	0	0	0	0	1	1	1	1	2	2	1	1	1	1	0	0	0	0	0	0
3	3	0	3	1	2	1	2	1	2	1	1	1	2	2	1	2	2	1	2	1	1	1	1	1	2	1	2	2	2	1	2	2	2	2	2	2	2	2	2	1	2	2	2	3	2	2	1	2	1
3	2	3	3	3	3	4	3	4	3	4	3	4	3	2	2	3	3	3	3	3	3	3	3	3	3	3	3	3	3	3	3	3	3	3	3	3	3	3	3	3	3	3	3	3	3	3	3	3	3
2	2	2	2	1	1	3	3	2	2	2	2	2	2	1	1	2	2	2	2	2	2	2	2	3	3	3	3	2	2	3	3	2	2	2	2	3	3	3	3	2	2	2	2	2	2	2	2	0	0
4	4	2	5	1	3	0	5	5	5	4	4	2	1	1	4	0	4	0	0	0	0	2	4	2	3	4	5	2	0	4	4	0	0	3	5	4	5	2	2	3	3	4	5	3	2	4	5	0	0
3	3	3	3	3	3	2	2	3	3	3	3	3	3	3	3	3	3	1	1	2	2	3	3	1	1	3	3	3	3	2	2	2	2	3	3	3	3	3	3	3	3	3	3	3	3	3	3	3	3
4	3	5	3	5	3	4	2	5	3	5	4	5	3	3	3	4	3	5	4	3	3	5	3	5	3	5	3	5	3	4	3	4	3	5	3	5	3	5	3	5	3	5	4	3	3	3	3	1	1
5	5	3	3	5	4	4	4	5	5	1	1	2	1	3	2	3	2	4	1	5	3	4	4	3	3	4	3	4	2	5	4	3	3	3	4	5	3	4	4	5	5	4	3	5	3	4	2	2	1
3	2	3	4	2	2	1	1	1	1	1	1	2	2	2	2	4	3	0	0	1	1	1	1	0	0	1	1	2	2	2	2	2	2	3	3	2	2	2	2	2	2	3	3	3	3	3	3	3	3
4	4	5	5	4	2	3	3	3	3	4	4	1	1	2	2	3	3	1	1	1	1	3	2	3	3	3	2	3	3	3	3	3	3	3	3	4	4	4	4	4	4	3	3	1	1	2	2	1	1
1	1	3	3	3	1	0	0	2	1	1	1	1	1	1	1	1	1	1	1	0	0	1	1	1	1	0	0	0	0	1	1	0	0	1	0	1	1	1	1	1	1	0	0	0	0	0	0	0	0
3	3	4	4	3	3	5	5	3	3	5	5	3	3	2	2	4	4	5	5	5	5	4	4	4	4	2	2	2	2	2	2	4	4	4	4	4	4	4	4	5	5	5	5	2	2	1	1	0	0
5	3	4	4	5	4	2	3	3	3	2	2	1	1	1	1	3	2	1	2	2	1	3	2	3	2	3	1	4	1	3	4	1	1	3	4	3	1	4	1	4	3	3	2	3	0	2	1	3	1
4	4	3	3	4	4	0	0	3	3	2	2	2	2	3	3	2	2	1	1	3	3	5	5	5	5	3	3	5	5	4	4	2	2	4	4	4	4	3	3	5	5	4	4	3	3	3	3	3	3
2	2	2	1	1	1	2	4	2	2	2	2	5	5	3	3	2	2	2	2	1	1	2	2	4	4	2	2	2	2	3	3	0	0	2	2	5	5	5	5	5	5	5	5	2	2	1	1	3	3
4	2	3	2	4	2	0	1	0	0	4	3	3	1	1	1	4	1	0	1	0	0	2	2	1	1	1	1	4	1	2	2	4	2	3	2	2	1	2	1	4	2	4	2	1	1	4	2	0	0
2	1	3	2	2	1	2	1	2	1	2	1	2	1	2	1	2	1	2	1	2	1	2	1	2	1	2	1	2	1	2	1	2	1	2	1	2	1	2	1	2	1	2	1	2	1	2	1	2	1
3	2	0	0	0	0	3	3	0	0	0	0	0	0	0	0	0	0	0	0	0	0	1	1	1	1	0	0	0	0	0	0	0	0	0	0	0	0	0	0	0	0	0	0	0	0	0	0	0	0
3	2	2	2	3	2	2	2	2	2	3	2	1	1	1	1	1	1	3	2	2	2	1	1	2	2	2	2	1	1	2	2	2	2	3	2	5	5	2	2	5	5	3	2	0	0	0	0	0	0
5	1	5	5	5	5	0	1	5	2	0	0	5	3	4	1	5	0	5	0	5	0	5	3	5	0	4	2	5	0	4	0	4	3	4	2	3	2	5	3	0	0	5	3	5	0	4	0	5	0
3	2	3	3	3	3	3	3	4	4	3	4	4	3	3	3	4	3	3	5	3	2	3	3	4	3	4	3	4	4	4	3	3	3	4	3	4	3	4	3	3	4	4	3	3	4	3	3	4	4
2	2	2	2	2	2	0	5	1	1	1	1	0	0	0	0	1	1	0	0	3	3	0	5	0	4	0	5	2	2	1	1	4	4	0	0	2	3	2	2	2	2	3	3	0	0	0	0	0	0
4	1	4	3	2	2	1	4	3	3	0	2	0	3	2	2	2	1	5	5	2	3	2	3	2	1	1	1	2	1	1	1	2	1	1	1	3	1	2	2	3	1	2	1	1	1	1	1	0	0
3	3	5	3	3	3	2	3	2	5	0	0	0	0	2	4	0	0	3	3	5	5	3	3	3	3	3	3	3	3	3	3	3	3	2	2	2	2	2	2	2	2	2	2	2	2	2	2	2	2
3	3	2	2	2	2	2	2	2	2	2	2	2	2	2	2	2	2	2	2	2	2	2	2	2	2	2	2	2	2	2	2	2	2	2	2	2	2	2	2	2	2	2	2	2	2	2	2	2	2
1	1	1	1	1	1	1	1	1	1	1	1	1	1	1	1	2	2	2	2	1	1	1	1	1	1	1	1	1	1	1	1	1	2	1	1	1	1	1	1	1	1	2	1	1	1	1	1	1	1
3	2	5	3	3	1	3	2	2	2	3	3	3	3	3	2	3	2	3	2	3	3	3	3	3	3	3	3	3	3	3	3	3	3	3	3	3	3	3	3	3	3	3	3	3	3	3	3	3	3
3	3	4	4	1	3	3	3	3	3	2	2	3	3	2	2	2	2	2	2	2	2	3	3	2	2	2	2	3	3	3	3	3	3	3	3	3	3	3	3	3	3	3	3	3	3	2	2	2	2
1	2	1	2	1	1	0	1	0	0	0	0	0	0	0	1	0	0	0	0	0	0	0	0	0	0	0	0	0	0	0	0	0	0	0	0	0	0	0	0	0	0	0	1	0	0	0	0	0	0
2	1	2	1	2	1	2	1	2	1	2	2	3	3	2	1	1	2	1	2	1	2	2	2	2	2	2	2	3	2	2	2	3	1	3	1	1	2	2	1	3	2	3	2	3	2	1	3	1	1
0	1	1	1	0	0	0	0	0	0	0	0	0	0	0	0	0	0	0	0	0	0	0	0	0	0	0	0	1	0	0	0	0	0	0	0	0	0	0	0	0	0	0	0	0	0	0	0	0	0
3	1	3	2	2	2	2	2	2	1	0	0	0	0	0	0	1	1	1	1	1	1	1	1	1	1	1	1	0	0	0	0	0	0	0	0	0	0	1	1	1	1	1	1	0	0	0	0	0	0
3	2	3	3	1	1	1	1	3	3	4	4	3	3	3	3	3	3	4	4	2	2	3	3	3	3	3	3	4	4	3	3	4	4	4	4	4	4	4	4	4	4	4	4	2	2	1	1	3	3
1	1	4	4	1	1	0	0	0	0	0	0	0	0	0	0	0	0	0	0	0	0	0	0	0	0	0	0	0	0	0	0	0	0	0	0	0	0	0	0	0	0	2	2	0	0	0	0	0	0
2	2	1	2	1	2	1	1	1	1	0	0	0	0	1	1	0	0	5	5	2	2	2	2	0	1	2	2	1	2	2	3	0	1	1	1	1	1	2	2	0	3	1	2	0	0	1	1	1	1
0	0	0	0	1	1	0	0	2	1	2	1	2	1	2	1	1	1	0	0	1	1	2	1	2	1	2	1	2	1	2	1	1	1	1	1	1	2	1	0	0	1	1	2	2	2	2	1	3	1
2	2	1	2	2	2	1	1	2	2	1	1	2	2	1	1	1	1	1	1	1	1	1	1	1	1	2	2	1	1	1	1	1	1	1	1	2	2	2	2	2	2	2	2	1	1	1	1	2	2
5	3	4	3	4	2	3	2	5	5	5	5	3	4	4	4	5	4	3	2	5	4	4	4	2	1	5	4	4	5	4	4	5	4	2	3	4	3	1	1	4	4	1	2	1	0	2	1	1	0
1	1	1	1	1	1	1	1	1	1	1	1	1	1	1	1	1	1	1	1	1	1	1	1	1	1	1	1	1	1	1	1	1	1	1	1	1	1	1	1	1	1	1	1	1	1	1	1	1	1
3	2	4	3	4	4	4	4	4	4	3	3	3	3	3	3	4	3	4	3	3	3	4	3	3	3	3	3	3	3	3	3	3	2	3	3	3	3	3	3	4	3	4	3	4	3	4	3	3	3
0	5	0	5	0	5	0	0	0	0	5	5	5	5	0	0	5	5	5	0	0	0	5	5	5	5	5	5	5	5	5	5	5	0	5	2	5	0	5	5	5	5	5	5	0	0	0	0	0	0
4	4	4	4	4	4	3	3	3	3	3	3	3	3	3	3	3	3	3	3	3	3	3	3	3	3	3	3	3	3	3	3	3	3	3	3	3	3	3	3	3	3	3	3	3	3	3	3	3	3
1	1	0	0	2	2	0	0	0	0	0	0	0	0	0	0	0	0	0	0	0	0	1	1	0	0	1	1	0	0	0	0	0	0	1	1	3	3	2	2	2	2	2	2	0	0	2	2	2	2
1	1	1	1	1	1	1	1	0	0	1	1	1	1	1	0	1	1	1	1	1	1	1	1	1	0	1	0	1	0	1	2	1	1	1	1	1	0	1	1	1	2	2	2	0	0	1	1	1	1
1	1	2	3	1	1	1	1	1	1	1	1	1	1	1	1	1	1	1	1	2	1	1	1	1	1	1	1	1	1	1	1	1	1	1	1	1	1	1	1	1	1	1	1	0	0	0	0	1	1
2	3	2	2	2	2	2	2	3	2	2	2	2	2	2	2	2	2	2	2	2	2	2	2	2	2	2	2	2	2	2	2	2	2	2	2	2	2	2	3	2	2	2	3	2	2	3	2	2	3
2	1	2	0	1	0	1	2	2	0	2	2	4	3	2	1	3	1	2	1	1	0	1	0	2	0	1	2	2	2	2	1	1	1	1	1	1	0	1	1	4	4	3	3	3	2	2	2	2	1
5	4	4	4	4	4	4	4	4	4	4	3	3	3	3	3	3	3	4	4	4	4	3	3	4	3	4	3	4	3	4	3	4	3	4	3	4	4	4	4	4	4	3	3	3	3	3	3	2	1
1	2	3	2	2	2	1	2	2	2	2	2	2	2	2	2	2	2	2	2	2	2	1	1	1	1	1	1	1	1	2	1	1	1	1	1	2	1	2	2	2	2	2	2	1	0	1	1	1	0
2	2	2	2	2	2	2	2	2	2	2	2	2	2	2	2	2	2	1	1	1	1	1	1	1	1	1	1	2	2	2	2	2	2	2	2	3	2	2	2	2	2	2	2	1	2	2	2	2	2
2	2	2	1	1	1	4	4	1	1	1	1	2	2	0	0	3	3	0	0	1	1	1	1	1	1	4	4	0	0	0	0	0	0	0	0	2	2	1	1	3	3	2	2	0	0	1	1	0	0
4	4	4	4	4	4	3	3	4	4	3	3	4	4	3	3	4	4	4	4	5	5	4	4	4	4	3	3	3	3	2	2	3	3	3	3	3	3	3	3	3	3	3	3	3	3	3	3	3	3
3	1	2	1	3	1	2	3	4	4	3	3	5	5	1	0	3	2	5	5	1	1	5	5	0	0	4	4	3	2	2	1	4	4	3	2	4	4	4	4	5	4	5	4	2	1	0	0	0	0
3	2	3	3	2	2	2	2	1	1	3	3	3	3	2	2	2	2	4	4	2	2	2	2	3	3	3	3	3	3	2	2	2	2	2	2	3	3	3	3	3	3	3	3	2	2	2	2	2	2
3	3	3	4	3	4	3	4	3	3	3	4	3	4	3	2	3	3	3	4	3	4	3	3	3	3	3	4	3	4	3	4	3	2	3	4	3	2	2	3	2	2	3	3	4	4	3	4	3	4
3	3	4	3	3	2	2	2	2	2	3	2	2	2	1	1	2	1	4	4	3	3	3	3	2	2	2	2	3	2	3	3	3	2	2	2	3	3	3	2	3	2	4	2	1	1	1	1	0	0
5	2	4	2	4	2	4	4	2	1	1	1	3	2	1	0	1	0	1	1	0	0	1	1	2	1	1	1	4	1	2	1	2	1	3	1	2	2	2	2	3	2	3	2	1	0	2	0	2	0
5	3	4	3	2	2	2	2	2	2	4	4	0	0	2	2	2	2	0	0	0	0	0	0	4	4	4	4	1	1	0	0	0	0	4	4	4	4	4	4	4	4	4	4	0	0	0	0	0	0
3	2	2	3	3	3	3	2	3	3	2	2	2	2	3	2	3	3	3	3	3	3	3	3	3	3	3	3	3	3	3	3	3	3	3	3	3	3	3	3	3	3	3	3	3	3	3	3	3	3
4	3	4	2	3	2	2	3	3	2	2	2	3	2	3	2	3	3	2	2	3	3	3	2	3	3	3	3	3	3	3	2	3	2	3	2	4	3	4	3	4	3	3	3	3	2	3	3	2	1
3	2	3	3	1	1	2	2	2	2	3	3	3	3	1	0	1	0	1	1	1	1	1	1	1	1	1	1	2	2	2	2	2	2	2	2	2	2	1	1	2	2	1	1	1	1	1	1	1	1
3	2	3	3	3	2	1	4	3	4	2	2	2	3	1	2	3	3	5	2	3	3	4	3	1	1	2	2	3	2	1	0	3	3	2	2	2	3	4	3	2	2	3	3	2	1	1	1	3	4
1	1	2	2	1	1	1	1	1	1	2	2	1	1	1	1	1	1	1	1	1	2	2	2	1	1	1	1	1	1	1	1	1	1	1	1	1	1	1	1	1	1	1	1	1	1	1	1	1	1
3	3	1	1	2	2	2	2	3	3	3	3	3	3	3	3	3	3	3	3	3	3	3	3	3	3	3	3	3	3	3	3	3	3	3	3	3	3	3	3	3	3	3	3	3	3	3	3	3	3
5	5	3	3	4	2	0	0	3	3	2	3	4	4	2	1	0	0	0	0	1	1	0	0	4	4	4	4	4	4	4	4	4	4	4	4	5	5	4	4	4	4	4	4	0	0	1	0	0	0
2	2	3	3	2	2	5	3	2	2	2	2	3	3	3	3	3	3	2	3	3	2	3	3	3	2	3	3	3	3	3	3	3	3	3	3	3	3	2	2	2	3	3	2	2	3	3	3	2	2
3	2	2	5	3	3	0	5	3	3	2	2	2	3	1	1	1	1	1	1	2	2	2	2	2	2	2	2	2	2	3	3	2	2	2	2	2	2	2	2	2	2	3	3	3	3	3	3	3	3
4	4	4	4	4	4	3	3	2	2	2	2	3	3	1	1	2	2	3	3	3	3	4	4	2	2	3	3	3	3	2	2	3	3	2	2	3	3	2	2	3	3	2	2	1	1	1	1	2	2
4	2	4	2	4	1	3	1	5	2	5	1	5	2	2	1	3	1	5	5	5	0	5	3	3	1	5	2	5	5	5	1	5	5	2	0	4	1	4	2	4	2	4	3	2	0	3	1	2	0
1	2	2	2	4	1	0	5	3	2	0	1	1	1	1	1	0	0	0	0	0	0	1	1	1	1	1	1	2	2	0	0	0	0	2	2	2	2	2	2	2	2	2	1	0	0	0	0	0	0
4	4	5	5	5	5	2	4	5	5	5	5	5	5	3	2	5	5	5	5	2	1	4	5	5	4	5	4	5	4	4	4	4	4	4	4	4	4	4	4	4	4	4	4	4	4	4	4	4	4
4	3	3	3	3	3	3	3	3	2	3	3	3	3	2	2	3	2	3	3	3	2	3	3	3	2	3	2	3	3	3	2	3	3	2	2	2	2	3	3	3	2	3	3	3	2	2	2	2	1
3	3	2	2	3	3	3	3	1	1	1	1	2	2	1	1	2	2	2	2	2	2	2	2	2	2	3	3	2	2	1	1	1	1	1	1	1	1	2	2	3	3	3	3	1	1	1	1	0	0
5	3	5	4	4	3	5	5	5	5	5	5	5	5	2	1	3	3	1	1	3	3	2	2	4	2	5	4	5	5	2	2	1	1	4	3	3	3	4	4	3	3	5	5	3	3	1	1	2	2
3	4	3	3	3	3	3	3	3	3	3	3	3	3	3	3	3	3	3	3	3	3	4	4	3	3	4	4	4	4	3	3	4	4	3	3	4	4	3	3	4	4	4	4	3	3	3	3	3	3
2	2	2	3	2	3	2	2	0	0	0	0	0	0	0	0	3	3	3	3	0	0	3	3	0	0	3	3	0	0	0	0	0	0	2	2	0	0	2	2	3	3	0	0	0	0	0	0	0	0
3	3	3	3	3	3	3	3	2	2	2	2	3	3	2	2	3	3	2	2	3	3	2	2	3	3	2	2	2	2	2	2	2	2	2	2	3	3	2	2	3	3	2	2	1	1	2	2	0	0
3	3	2	2	5	5	5	5	5	5	5	5	4	4	1	1	5	5	5	5	3	3	3	3	5	5	5	5	5	5	5	5	5	5	5	5	4	3	5	5	5	5	5	5	3	3	1	1	0	0
4	3	4	3	3	2	1	4	4	2	1	1	1	0	2	2	3	1	2	1	2	1	3	3	2	2	2	2	3	3	1	1	2	3	3	2	3	3	3	3	4	2	3	3	2	1	3	3	0	0
4	4	4	4	3	3	3	4	3	3	3	3	3	3	1	1	3	3	4	4	4	4	1	1	2	3	2	3	3	3	3	3	3	3	3	3	4	4	3	3	3	3	3	3	1	1	1	1	1	1
1	1	3	2	2	2	3	3	1	1	1	1	2	2	0	0	1	1	0	0	0	0	4	4	3	2	4	4	0	0	2	2	0	0	1	1	1	1	1	1	3	3	1	1	0	0	1	0	0	0
1	1	3	3	1	1	1	1	2	2	4	3	2	4	0	0	1	1	0	1	3	3	3	3	2	1	3	3	2	2	1	0	1	2	2	2	1	2	1	1	1	3	2	2	1	0	1	0	0	0
3	3	5	5	2	2	3	3	5	5	5	5	5	5	0	0	3	3	3	3	3	3	5	5	0	0	3	3	3	3	3	3	5	5	4	4	3	3	5	5	5	5	3	3	0	0	0	0	0	0
3	2	1	1	2	2	3	3	3	2	2	2	2	2	2	2	2	2	2	2	2	2	2	2	2	2	3	2	3	2	3	2	3	2	2	3	2	2	2	2	2	2	2	2	2	2	3	2	2	1
4	4	4	4	4	4	3	3	2	2	0	0	1	1	0	0	2	2	4	4	1	1	5	5	4	4	4	4	4	4	1	1	2	2	4	4	4	4	4	4	3	3	3	3	1	1	1	1	0	0
5	5	5	5	5	5	5	3	3	2	5	5	5	5	3	3	3	3	4	4	3	3	5	5	5	5	5	5	4	4	4	4	4	4	5	5	2	2	5	5	5	5	4	4	2	2	2	2	3	3
1	2	1	1	2	2	0	0	0	0	0	0	1	1	1	1	0	0	0	0	0	0	0	0	0	0	0	0	0	0	0	0	0	0	0	0	0	0	0	0	1	1	1	1	0	0	0	0	0	0
1	1	1	1	3	2	0	0	0	0	0	0	0	0	0	0	0	0	0	0	0	3	0	0	0	0	0	1	0	0	0	0	0	0	0	0	0	1	0	0	0	1	0	1	0	0	0	1	0	0
2	2	3	2	3	3	0	4	4	4	0	0	2	2	0	0	1	1	5	3	2	2	3	3	2	2	3	3	4	4	1	1	3	3	2	2	3	3	2	2	3	3	1	1	0	0	1	1	0	0
2	1	1	2	1	1	5	5	5	5	3	0	0	0	0	0	0	0	0	0	3	3	3	0	3	0	3	5	3	0	3	1	3	0	1	3	2	0	2	0	1	5	2	0	0	0	0	0	0	0
1	1	2	2	2	2	2	2	1	1	0	0	0	0	0	0	1	1	1	1	1	1	1	1	1	1	1	1	1	1	1	1	0	0	1	1	1	1	1	1	1	1	1	1	0	0	1	1	1	1
4	3	3	3	3	3	0	4	4	4	3	3	3	3	3	3	3	3	3	3	3	3	3	3	3	3	3	3	4	4	3	2	3	3	4	4	4	4	5	5	5	5	5	5	2	2	2	2	0	2
4	2	2	2	2	2	3	3	2	1	1	1	0	0	1	1	0	0	0	0	0	0	0	0	0	0	0	0	1	1	1	1	1	1	1	1	1	1	1	1	0	0	1	1	0	0	0	0	0	0
5	5	4	4	4	4	4	4	4	4	4	4	4	3	3	3	3	3	4	4	5	5	5	5	5	5	5	5	5	5	5	5	5	5	5	5	5	5	5	5	5	5	5	5	5	5	5	5	5	5
5	5	4	4	5	4	0	5	3	3	3	3	3	3	0	0	5	3	5	3	4	3	4	3	3	3	0	0	5	2	5	3	5	1	5	4	5	5	5	4	5	5	5	5	5	0	5	3	0	0
3	3	3	3	3	3	3	3	3	3	3	3	3	3	3	3	3	3	3	3	3	3	3	3	3	3	3	3	3	3	3	3	3	3	3	3	3	3	3	3	3	3	3	3	3	3	3	3	3	3
4	3	5	4	3	3	3	3	3	3	4	3	2	2	2	2	4	4	5	5	1	1	3	3	2	2	2	2	3	3	4	3	1	2	4	3	4	4	4	4	4	4	4	4	1	1	3	2	1	1
1	1	1	1	0	0	1	2	3	1	0	0	0	0	0	0	1	0	0	0	0	0	0	0	0	0	0	0	0	0	0	0	0	0	0	0	0	0	0	0	0	0	0	0	0	0	0	0	0	0
2	2	3	3	1	1	2	2	3	3	1	1	0	0	0	0	1	1	2	2	1	1	1	1	2	2	2	2	2	2	2	2	1	1	2	1	2	1	2	1	2	2	2	1	1	1	1	1	0	0
3	2	4	2	0	0	0	0	1	1	1	1	2	2	1	1	1	1	0	0	1	1	1	1	1	1	1	1	3	3	1	1	0	0	1	1	2	2	3	3	3	3	2	2	0	0	0	0	0	0
3	2	3	2	3	2	3	2	3	2	3	2	3	2	3	2	3	2	3	2	3	2	3	2	3	2	3	2	3	2	3	2	3	2	3	2	3	2	3	2	3	2	3	2	3	2	3	2	3	2
5	4	4	3	4	2	4	3	3	2	3	2	3	2	0	1	3	1	1	1	2	1	2	1	2	2	3	2	3	2	2	2	2	1	1	1	3	3	2	2	2	2	2	2	1	1	1	1	1	1
4	4	4	4	4	4	0	0	3	3	3	3	3	3	1	1	3	3	1	1	4	4	4	4	4	4	3	3	4	4	3	3	5	5	5	5	2	2	3	3	4	4	4	4	2	2	2	2	1	1
3	3	2	2	2	2	4	4	4	4	3	3	3	3	1	1	1	1	0	0	3	3	1	1	1	1	2	2	3	3	3	3	4	4	2	2	3	3	4	4	4	4	5	5	2	2	1	1	1	1
1	2	1	1	1	1	0	1	2	2	1	1	1	1	1	1	1	2	5	5	2	2	2	2	5	5	3	3	3	3	3	3	3	3	3	3	1	2	1	2	5	5	2	2	2	2	2	2	2	2
3	3	4	4	4	4	3	3	4	4	3	3	4	4	2	2	3	3	3	3	1	1	2	2	1	1	2	2	1	1	1	1	2	2	3	3	4	4	2	2	3	3	3	3	1	1	3	3	3	3
4	4	3	3	3	3	3	3	3	3	2	2	2	2	2	2	2	2	2	2	2	2	3	3	3	3	2	2	2	2	2	2	2	2	2	2	2	2	3	3	3	3	3	3	1	1	3	3	3	3
4	4	4	4	4	3	4	4	4	4	3	3	3	3	1	1	2	2	5	5	1	1	4	4	4	4	4	4	4	4	4	3	5	5	4	4	4	4	4	4	4	4	4	4	2	2	4	4	1	1
2	2	2	2	2	2	2	2	1	1	0	0	0	0	0	0	1	1	0	0	1	1	1	1	1	1	1	1	0	0	1	1	0	0	0	0	1	1	1	1	0	0	1	1	1	1	1	1	0	0
5	3	5	3	5	3	4	3	4	0	5	5	5	4	0	0	5	4	5	5	5	4	0	0	0	0	0	0	4	3	0	2	4	4	0	0	4	4	5	5	5	4	5	4	0	0	0	0	0	0
5	3	3	3	3	3	1	4	3	3	1	2	3	3	2	2	2	2	3	3	3	3	3	3	2	2	2	2	3	3	2	2	2	2	3	3	2	2	2	2	3	3	3	3	2	2	1	1	1	1
2	3	5	5	3	3	4	4	5	5	5	5	5	5	5	5	5	5	5	5	2	2	1	1	3	3	4	4	1	1	1	1	3	3	5	5	5	5	5	5	5	5	5	5	1	1	1	1	0	0
2	2	5	5	4	3	2	2	4	2	2	1	1	1	1	1	2	2	1	1	3	2	2	2	3	2	3	3	2	2	3	3	3	3	3	3	4	4	3	2	4	4	2	1	1	1	2	2	1	1
4	2	3	3	4	3	4	4	4	4	3	3	1	1	4	4	4	4	1	1	1	1	4	4	0	0	1	1	3	3	4	4	3	3	3	3	5	5	4	4	4	4	4	4	3	3	1	1	1	1
2	2	3	3	2	3	3	3	2	1	3	3	4	3	0	0	3	3	4	4	2	2	4	4	4	4	1	1	3	3	3	3	3	3	2	2	3	3	3	3	5	5	4	4	1	1	3	3	0	0
5	4	4	4	4	4	5	5	4	4	3	3	5	5	4	4	4	3	4	4	3	3	3	3	3	3	4	4	4	4	4	4	4	4	4	4	4	4	4	4	4	4	5	5	3	3	3	3	3	3
4	4	4	5	3	2	4	4	5	5	3	3	4	4	1	1	2	2	4	4	4	4	5	5	4	4	5	5	2	2	3	3	3	3	5	5	5	5	4	5	2	3	4	4	2	1	2	1	5	5
5	4	3	3	4	4	3	4	5	4	5	5	4	4	2	2	3	3	1	1	0	0	4	3	4	3	2	3	5	5	3	2	2	5	2	4	1	2	5	5	1	1	3	5	3	2	1	1	2	2
3	2	3	4	1	2	0	5	1	5	4	2	5	5	0	0	0	1	2	0	2	4	3	3	1	3	1	4	2	4	3	3	0	4	2	3	2	5	2	4	4	5	4	5	3	1	2	2	2	2
3	4	4	4	3	3	4	4	4	4	4	4	3	3	2	2	3	3	4	4	3	3	3	3	4	4	3	4	2	2	2	2	2	2	4	4	4	4	4	4	4	4	4	4	3	3	2	2	1	1
3	3	3	3	3	3	2	3	4	4	3	3	3	3	3	3	3	3	3	3	3	3	3	3	3	3	3	3	3	3	3	3	3	3	3	3	3	3	3	3	2	3	3	3	3	3	3	3	2	3
4	3	4	4	3	3	4	4	4	4	4	4	4	4	3	3	4	4	5	4	4	4	4	4	4	3	4	4	4	3	3	3	4	4	4	4	4	4	4	4	4	4	4	4	2	2	2	2	2	1
4	4	4	4	3	3	4	4	5	5	3	3	2	2	1	1	5	5	5	5	4	4	5	5	5	5	4	4	5	5	2	2	5	5	3	3	5	5	5	5	5	5	5	5	2	2	3	3	0	0
5	5	5	5	5	5	3	3	3	3	3	3	2	2	1	1	5	5	2	2	3	3	5	5	5	5	5	5	3	3	3	3	2	2	2	2	5	5	3	3	5	5	5	5	2	2	3	3	0	0
3	3	4	4	3	3	4	4	4	4	5	4	4	4	4	4	4	4	4	4	3	3	4	3	3	3	4	3	4	4	4	4	3	4	4	3	4	4	4	4	5	5	5	5	2	3	1	1	1	1
3	3	3	3	4	4	0	0	3	3	4	4	3	3	3	3	3	3	3	3	3	3	3	3	3	3	3	3	3	3	3	3	3	3	3	3	3	3	3	3	3	3	3	3	3	3	3	3	3	3
3	2	4	2	3	2	0	5	5	4	3	1	2	1	1	1	2	2	4	4	4	1	5	2	5	2	5	2	4	3	4	2	3	2	5	3	3	2	5	4	3	2	3	2	1	3	3	2	3	1
3	3	4	4	3	3	3	3	4	4	4	4	2	2	0	0	3	3	4	4	3	3	3	3	3	3	3	3	3	3	2	2	4	4	4	4	3	3	3	3	4	4	3	3	2	2	3	3	0	0
2	2	4	3	3	3	4	4	5	5	3	3	3	3	2	2	2	2	2	2	1	1	2	2	3	3	3	3	3	3	2	2	2	1	3	2	3	2	2	2	3	2	4	3	3	2	3	2	4	3
3	3	4	4	2	2	3	3	4	4	3	3	2	2	2	2	2	2	3	3	3	3	4	4	3	3	4	4	3	3	3	3	3	3	3	3	4	4	4	4	4	4	3	3	2	2	2	2	2	2
2	2	3	2	2	2	0	4	2	2	2	2	3	2	1	1	2	2	2	3	3	2	2	2	2	1	2	4	2	2	2	1	3	1	3	3	3	2	3	3	2	2	4	3	0	0	0	0	0	0
1	1	2	2	1	1	1	3	1	1	1	1	1	1	1	1	1	2	0	0	1	1	1	1	1	1	2	2	2	2	1	1	1	1	2	2	1	1	1	1	1	1	1	2	0	0	0	0	1	1
3	2	2	3	2	2	0	5	2	3	4	4	4	4	1	1	3	3	4	4	1	1	2	2	3	3	3	3	1	1	2	2	3	3	2	2	4	3	3	3	4	4	3	3	0	0	0	1	1	1
4	3	4	1	4	2	1	4	5	5	1	1	1	1	1	1	4	2	2	2	2	2	4	4	5	4	5	2	3	3	3	3	3	3	5	5	5	4	4	4	5	4	3	3	1	1	1	1	1	1
4	3	4	3	3	3	4	4	4	3	3	3	3	3	2	2	3	3	4	4	3	3	3	3	4	3	3	3	3	3	3	3	3	3	3	3	4	4	3	3	4	4	4	3	2	2	3	3	1	1
2	2	2	2	3	3	3	3	3	3	3	3	3	3	3	3	2	2	4	4	3	3	3	3	3	3	3	3	3	3	3	3	2	2	2	2	2	2	3	3	3	3	3	3	1	1	2	2	2	3
3	1	1	3	5	5	0	0	5	5	3	3	5	5	1	1	2	2	5	5	2	2	2	2	3	3	3	3	5	5	3	3	5	5	4	4	3	3	5	5	3	3	3	3	4	4	2	2	2	2
4	3	4	3	3	3	3	3	2	2	3	2	2	2	2	2	3	3	3	3	3	3	2	2	2	2	2	2	3	3	3	3	2	2	2	2	2	2	3	2	2	2	2	2	2	2	2	2	2	1
5	4	5	5	5	5	5	5	5	5	5	5	5	5	5	5	5	5	5	5	5	5	5	5	5	5	5	5	5	5	5	5	5	5	5	5	5	5	5	5	5	5	5	5	5	5	5	5	5	5
3	3	2	1	1	3	4	3	2	3	3	3	3	3	3	3	3	3	3	3	3	3	2	2	3	3	3	3	1	1	2	2	4	4	4	4	1	1	3	3	3	3	3	3	3	3	3	3	3	3
3	3	4	4	3	3	3	3	3	3	4	4	4	3	3	3	3	2	5	5	3	3	3	3	4	4	4	4	3	3	3	3	5	4	4	4	4	4	4	4	3	3	3	3	4	4	2	2	4	4
3	3	3	3	3	3	2	2	4	4	4	4	3	3	2	2	2	2	4	4	2	2	2	2	3	3	3	3	3	3	2	2	4	4	3	3	2	2	4	4	3	3	3	3	1	1	2	2	1	1
3	3	3	3	2	2	2	2	3	3	3	3	3	3	3	3	3	3	3	3	3	3	3	3	3	3	3	3	3	3	3	3	3	3	3	3	3	3	3	3	3	3	3	3	2	2	2	2	1	1
2	3	1	3	2	3	1	3	3	3	3	4	3	4	1	2	2	2	5	5	2	1	3	3	2	3	2	4	3	4	2	3	2	4	2	4	3	4	3	4	2	4	2	4	1	2	2	2	1	0
3	2	4	3	2	2	1	4	4	4	2	2	2	1	1	1	1	1	2	1	2	1	3	2	3	2	3	2	2	2	3	3	3	2	2	4	3	2	3	3	3	2	4	3	2	2	2	2	1	1
4	3	4	3	4	3	3	3	4	4	2	2	3	3	2	2	3	3	4	4	3	3	4	4	3	3	3	3	4	4	4	4	3	3	4	4	4	4	4	4	4	4	4	4	2	2	2	2	2	2
4	2	5	4	3	3	4	3	4	3	4	3	2	2	2	2	3	3	4	4	4	4	4	4	4	4	3	3	3	3	3	3	3	2	3	3	3	3	4	3	4	4	2	2	1	1	3	3	2	2
4	3	1	1	2	4	4	4	2	2	3	3	3	3	2	2	4	4	4	4	2	4	1	4	2	2	1	4	2	2	0	4	3	3	1	4	1	3	1	2	1	3	3	1	2	2	2	2	1	2
2	2	1	2	1	2	0	4	2	1	2	1	2	2	1	1	1	1	2	2	2	2	2	2	2	2	2	2	2	2	2	2	2	3	0	0	2	2	2	2	2	2	2	2	0	0	0	0	0	0
4	4	4	4	4	5	3	3	4	4	3	3	3	3	0	0	1	1	5	5	3	3	3	3	4	4	2	2	4	4	2	2	3	3	3	2	4	4	4	4	4	2	4	4	3	2	1	1	0	0
4	4	3	3	2	2	2	4	4	4	4	4	4	4	1	1	2	2	3	3	2	2	2	2	2	2	2	2	2	2	2	2	2	2	2	2	2	2	2	2	2	2	2	2	0	0	1	1	1	1
4	4	4	4	4	4	4	4	3	3	3	3	4	4	2	2	4	4	4	4	3	3	4	4	4	4	4	4	3	3	4	4	4	4	4	4	4	4	3	3	4	4	4	4	1	1	1	1	2	2
3	2	2	1	3	3	0	0	3	2	4	3	4	3	4	3	4	3	4	2	4	3	3	3	4	3	4	3	4	3	4	3	4	2	4	2	4	2	4	3	4	2	4	3	3	3	5	3	4	3
3	3	4	3	3	3	4	3	4	4	4	4	4	4	3	3	4	3	5	5	2	2	3	2	3	3	2	3	3	2	2	3	3	4	4	3	3	3	3	4	3	2	5	4	3	2	2	2	1	1
3	2	3	2	4	3	3	4	3	4	4	3	4	3	1	1	2	1	4	4	3	3	4	3	3	3	2	3	3	2	3	3	2	3	3	2	3	2	3	3	3	3	3	4	3	2	3	4	3	2
2	2	1	1	1	1	3	3	5	5	4	4	4	4	4	4	4	4	4	4	4	4	4	4	4	4	4	4	4	4	4	4	4	4	4	4	4	4	4	4	4	4	4	4	4	4	4	4	4	4
1	1	3	3	1	1	5	5	1	1	1	1	2	2	1	1	1	1	0	0	0	0	1	1	1	1	1	1	0	0	3	3	1	1	4	4	1	1	1	1	5	3	2	2	0	0	1	1	1	1
5	3	5	3	2	2	5	2	4	2	3	2	3	2	2	2	4	2	5	2	1	2	3	2	3	2	3	2	3	2	3	2	3	2	3	2	3	2	3	2	3	2	3	2	3	2	3	2	3	2
3	3	3	3	3	2	2	2	3	2	3	3	3	3	3	2	3	3	3	2	3	3	3	3	3	3	3	2	3	3	3	3	3	3	3	2	2	2	3	3	2	3	2	2	2	2	2	2	2	2
1	1	2	2	3	3	1	1	3	3	4	4	3	3	2	2	3	3	2	2	2	2	3	3	3	3	2	2	2	2	2	2	2	2	4	4	3	3	3	3	3	3	4	4	3	3	2	2	3	3
4	4	4	4	3	2	2	3	4	4	4	4	4	4	3	3	3	2	3	4	3	4	4	4	5	4	3	5	4	4	3	4	2	2	3	4	5	5	5	5	5	5	4	4	4	4	2	2	1	1
2	2	3	4	4	4	0	5	1	4	3	3	3	3	2	1	2	2	2	2	2	2	2	2	2	2	2	2	2	2	2	2	2	2	2	2	2	2	2	2	2	2	2	2	1	2	2	2	2	3
4	2	3	2	4	3	2	2	3	3	3	3	3	3	1	1	2	2	1	1	2	3	2	2	3	2	2	2	1	1	3	3	3	3	3	3	3	3	3	3	3	3	3	3	3	3	3	3	3	3
3	3	3	2	3	3	3	3	1	1	2	2	1	1	2	2	2	2	3	3	3	3	2	2	2	2	1	1	1	1	2	2	3	3	2	2	2	2	2	2	2	2	3	3	0	0	1	1	1	1
3	3	5	3	5	3	1	1	5	5	5	5	5	5	3	3	5	5	5	5	3	3	2	2	1	1	5	5	5	5	2	2	5	5	5	5	5	5	5	5	3	3	3	3	1	1	1	1	3	3
1	1	0	0	0	0	1	1	1	1	1	1	5	5	0	0	0	0	1	1	0	0	1	1	1	1	2	2	1	1	1	1	1	1	1	1	1	1	1	1	1	1	1	1	1	1	1	1	1	1
4	4	3	3	4	3	3	3	4	4	3	3	4	4	3	3	4	3	4	4	4	4	4	4	4	4	4	4	3	3	4	4	4	4	4	4	4	4	4	4	4	4	4	3	3	3	3	2	3	2
4	4	4	4	4	4	5	5	4	4	4	4	4	4	3	3	5	5	5	5	5	5	5	5	5	4	5	5	5	5	3	3	3	3	4	4	2	2	2	2	4	4	4	4	3	3	3	3	2	2
3	2	3	2	3	2	4	4	4	3	3	3	3	2	2	2	3	3	3	3	3	3	3	3	3	3	3	3	3	3	3	3	3	3	3	3	3	3	3	3	3	3	3	3	3	3	3	3	3	3
2	3	2	3	3	2	4	2	5	4	5	5	4	3	2	4	3	4	4	3	4	4	4	4	5	3	4	4	4	4	3	4	4	4	4	4	4	3	4	4	3	4	4	4	1	2	4	2	3	3
3	3	5	4	3	3	0	0	5	5	0	1	3	5	4	2	4	3	5	5	5	0	5	5	5	3	2	5	0	0	5	1	1	0	5	5	5	5	5	5	5	4	5	5	0	0	1	1	0	0
4	4	2	3	4	3	1	1	3	3	3	3	4	3	0	1	3	3	2	2	2	2	2	2	3	3	1	2	4	3	2	2	3	2	3	3	4	3	4	4	3	3	4	4	0	1	1	1	0	0
3	3	2	2	2	2	1	1	3	4	3	3	2	2	2	2	3	2	4	4	3	3	3	3	0	0	3	3	2	2	4	4	4	4	4	4	5	5	5	5	5	5	5	5	3	3	2	2	2	2
4	4	4	4	2	2	3	3	3	3	3	3	2	2	1	1	3	3	1	1	1	1	2	2	1	1	1	1	0	0	1	1	1	1	2	2	3	3	1	1	2	2	1	1	0	0	0	0	0	0
3	2	3	3	2	2	3	3	2	2	5	5	2	2	1	1	1	1	0	0	2	2	2	2	1	1	2	3	2	2	1	2	0	0	1	2	1	2	2	2	1	2	1	2	0	0	0	0	0	0
4	3	3	3	3	3	0	4	5	5	5	5	5	5	2	1	2	2	5	5	0	0	0	5	3	3	3	3	3	3	3	3	4	4	3	3	4	4	4	4	4	4	4	4	0	0	1	1	0	0
3	3	4	4	3	3	4	4	2	2	2	2	2	2	1	1	2	2	3	3	2	2	2	2	1	1	2	2	2	2	4	4	4	4	1	1	3	3	2	2	5	5	3	3	1	1	1	1	1	1
3	3	3	3	3	3	1	1	3	3	4	4	3	3	1	1	4	4	4	4	3	3	3	3	3	3	4	4	3	3	3	3	3	3	3	3	3	3	3	3	3	3	3	3	3	3	3	3	3	3
2	2	1	1	0	1	0	0	0	0	1	1	0	1	1	1	1	2	1	1	0	0	1	1	1	1	1	1	1	2	2	2	2	2	1	1	1	1	1	1	0	0	0	0	1	1	0	1	1	1
2	2	2	2	2	2	1	1	1	1	2	1	2	2	1	1	2	2	1	1	2	1	2	1	1	2	1	1	2	2	2	1	2	2	3	2	2	1	2	1	2	1	2	3	2	1	2	1	2	3
5	3	5	5	5	5	5	5	5	5	5	5	4	4	4	4	4	4	4	4	4	4	4	4	4	4	4	4	4	4	4	4	4	4	4	4	4	4	4	4	4	4	4	4	4	4	4	4	2	2
4	4	5	5	4	4	5	5	5	5	5	5	5	5	2	2	4	4	5	5	4	4	4	4	4	4	4	4	4	4	3	3	5	5	4	4	4	4	4	4	4	4	4	4	2	2	2	2	3	3
2	2	1	2	2	2	3	2	2	2	1	1	2	2	1	1	1	1	1	1	2	2	1	1	1	1	2	2	2	2	1	2	2	2	2	2	2	2	2	2	2	2	3	3	1	1	1	1	1	1
1	1	2	2	3	3	0	4	2	2	1	2	0	0	0	0	1	1	2	2	1	0	3	0	1	0	1	0	3	1	2	1	1	1	2	1	3	1	2	1	4	1	3	2	1	0	2	1	1	0
2	2	2	2	2	2	2	2	1	1	0	0	0	0	0	0	0	0	1	1	0	0	0	0	0	0	1	1	0	0	1	1	0	0	0	0	1	1	2	2	2	2	0	0	0	0	0	0	0	0
5	5	5	5	3	3	5	5	5	5	5	5	5	5	5	5	5	5	5	5	5	5	5	5	5	5	5	5	5	5	3	3	5	5	4	4	5	5	5	5	5	5	5	5	5	5	5	5	5	5
2	2	3	3	3	3	3	3	3	3	3	3	2	2	3	3	3	3	3	3	2	3	2	2	2	2	2	2	2	2	3	3	3	3	2	2	3	3	3	3	3	3	3	3	3	3	3	3	3	3
3	3	3	2	4	2	3	3	3	3	3	3	3	3	3	3	3	3	3	3	4	3	3	3	4	3	3	3	3	3	3	3	3	3	4	4	3	3	3	3	3	3	3	3	3	3	3	3	3	3
2	2	5	5	3	3	5	5	3	3	3	3	3	3	3	3	3	3	3	3	2	2	2	2	2	2	2	2	2	2	2	2	2	2	2	2	2	2	2	2	2	2	2	2	2	2	2	2	2	2
0	0	0	0	2	2	0	0	3	3	4	4	0	0	0	0	2	2	2	2	0	0	3	3	3	3	0	0	2	2	0	0	0	0	1	1	0	0	5	5	5	5	1	1	0	0	0	0	0	0
4	4	4	4	4	4	4	4	4	4	4	4	4	4	3	3	2	3	3	2	3	2	2	3	2	3	3	2	2	3	2	2	3	3	3	3	3	2	3	2	2	2	2	3	3	3	3	3	2	2
3	3	4	4	4	4	3	3	3	3	3	3	3	3	2	2	3	3	2	2	2	2	2	2	2	2	2	2	2	2	2	2	2	2	2	2	2	2	2	2	2	2	2	2	2	2	2	2	2	2
2	2	2	1	2	2	3	4	2	2	2	2	2	2	2	1	2	1	2	1	1	1	2	2	3	2	3	3	2	2	2	2	2	2	2	2	3	3	3	3	3	3	3	3	1	1	1	1	0	0
4	3	3	3	3	3	3	3	3	3	3	3	3	3	3	3	3	3	3	3	3	3	3	3	3	3	3	3	3	3	3	3	3	3	3	3	3	3	3	3	3	3	3	3	3	3	3	3	3	3
0	1	1	2	2	1	3	1	3	2	3	2	3	1	3	2	3	1	3	2	3	1	3	1	3	1	3	2	3	2	3	2	3	2	3	2	3	2	3	2	3	3	3	2	3	2	3	2	3	2
2	3	5	5	2	2	4	4	1	1	2	2	1	1	1	1	1	1	2	2	3	2	3	2	3	2	3	2	3	2	2	2	3	2	2	2	4	2	4	2	4	4	3	2	3	2	3	2	3	2
3	2	2	2	3	3	2	2	1	1	1	1	1	1	1	1	1	1	3	3	2	2	1	1	2	2	1	1	2	2	1	1	1	1	1	1	1	1	1	1	2	2	2	2	2	2	2	2	2	2
5	5	5	5	5	5	1	1	3	3	3	3	3	3	1	1	1	1	1	1	2	2	2	2	4	4	4	4	4	4	1	1	1	1	1	1	3	3	2	2	3	3	3	3	1	1	1	1	1	1
2	2	3	3	2	2	3	3	3	3	3	3	3	3	1	1	2	1	2	2	2	2	2	2	2	2	3	3	3	3	3	1	0	0	2	2	3	3	2	2	5	3	4	2	2	0	3	1	3	3
1	2	3	3	1	1	0	0	0	0	1	1	2	2	0	0	2	2	2	2	2	2	3	2	2	2	2	2	2	2	2	2	2	2	2	2	2	2	2	2	2	2	2	2	0	0	1	1	0	0
4	3	4	4	4	4	3	3	4	4	4	4	4	4	2	2	4	4	3	3	3	3	4	4	3	3	4	4	3	3	3	3	4	4	3	3	3	3	4	4	3	3	3	3	3	3	3	3	4	4
3	3	3	3	1	1	1	1	4	4	3	3	3	3	1	1	2	2	2	2	1	1	2	2	2	2	1	1	1	1	4	4	2	2	4	4	2	2	2	2	4	4	5	5	1	1	1	1	0	0
4	3	4	3	4	3	3	3	4	3	4	4	4	4	2	2	3	3	4	4	4	4	3	3	3	3	3	3	3	3	3	3	3	3	2	2	3	3	4	4	4	3	4	3	2	2	3	3	3	3
5	5	5	5	5	5	0	0	0	0	5	5	0	0	0	0	0	0	0	0	3	3	0	0	5	5	0	0	0	0	5	5	2	2	0	0	5	5	3	3	5	5	5	5	0	0	0	0	0	0
3	3	5	5	3	3	0	0	2	2	3	3	0	0	2	2	3	3	3	3	2	2	2	2	2	2	1	1	2	2	2	2	0	0	1	1	0	0	3	3	0	0	0	0	0	0	0	0	0	0
3	2	2	2	2	2	4	3	2	2	1	1	1	1	0	1	1	1	0	0	1	1	4	3	1	1	2	2	0	1	0	0	1	0	0	0	3	1	3	2	2	2	1	1	0	0	0	0	0	0
4	4	4	3	4	3	4	3	4	3	4	3	2	2	2	3	4	4	4	4	4	4	2	2	4	4	4	3	4	3	4	3	4	3	4	3	4	3	4	3	3	3	4	3	3	3	2	2	2	2
4	4	4	4	4	4	3	3	3	3	4	4	5	5	2	2	4	4	4	4	3	3	4	4	4	4	4	4	4	4	2	2	3	3	4	4	4	4	4	4	4	4	4	4	3	3	4	4	4	4
3	2	5	5	3	3	5	5	4	4	4	4	4	4	2	2	4	4	5	5	2	2	3	3	3	3	3	3	3	3	3	3	3	3	3	3	3	3	3	3	3	3	3	3	3	3	3	3	3	3
3	3	3	3	4	4	2	2	3	3	4	4	4	4	1	1	3	3	3	3	4	4	3	3	2	2	4	4	4	4	3	3	4	4	2	2	4	4	4	4	5	5	5	5	1	1	1	1	1	1
3	2	3	3	3	2	2	3	3	3	2	2	2	2	1	1	1	1	5	5	1	1	3	2	3	2	2	2	2	2	2	2	2	2	3	3	2	2	2	2	3	3	3	3	1	1	1	1	0	0
5	2	4	3	5	2	3	4	5	5	1	1	4	3	2	1	3	3	0	0	2	2	3	3	3	3	3	3	2	2	4	4	5	3	3	3	3	3	3	3	2	2	4	4	3	3	2	2	1	1
2	2	2	2	3	3	4	4	3	3	4	4	3	3	2	2	3	3	2	2	2	2	1	1	2	2	2	2	3	3	1	1	1	1	2	2	2	2	3	3	4	4	3	2	1	1	2	2	1	1
4	2	4	4	2	2	3	4	4	4	4	4	4	4	1	1	4	4	4	4	3	3	3	3	3	3	3	3	3	3	3	3	3	3	3	3	3	3	3	3	4	4	3	3	4	4	1	1	1	1
4	3	3	4	4	3	4	5	3	2	3	4	4	4	3	3	3	1	3	3	4	2	4	2	4	2	4	2	3	2	4	2	3	2	3	2	4	2	2	1	4	3	4	2	2	1	3	2	3	1
3	3	5	5	3	3	3	3	3	3	3	3	3	3	2	2	3	3	3	3	3	3	3	3	3	3	3	3	3	3	3	3	3	3	3	3	3	3	3	3	3	3	3	3	3	3	3	3	3	3
2	2	2	3	4	3	1	1	3	2	1	2	3	2	1	1	2	1	1	1	1	1	2	2	3	2	2	2	3	2	1	1	1	1	1	1	1	1	2	1	2	2	1	2	1	1	1	1	0	0
2	2	3	4	3	2	3	1	1	1	2	2	3	3	0	0	1	1	1	1	1	1	1	1	2	2	2	2	2	3	1	1	0	0	1	1	2	1	3	2	3	3	2	2	0	0	0	0	0	0
2	3	3	3	3	3	4	4	4	4	4	4	3	3	4	4	3	3	3	3	4	4	4	4	4	4	4	4	4	4	3	3	3	3	3	3	3	3	3	3	4	4	3	3	2	2	3	3	3	3
5	2	5	2	5	2	0	5	3	2	4	5	2	1	1	1	4	2	3	5	3	2	3	3	4	3	3	3	5	5	3	2	3	4	4	2	4	4	4	4	5	2	4	2	5	0	5	1	4	0
[truncated: 56 more columns]
